# Supplementary material for: Data on euglyphid testate amoeba densities, corresponding protozoic silicon pools, and selected soil parameters of initial and forested biogeosystems
Source: Data Brief. 2018 Nov 10;21:1697–703. doi: 10.1016/j.dib.2018.10.164 (PMC6249513; doi:10.1016/j.dib.2018.10.164)
Supplement: Supplementary file 2 — Table S1 Data on analyzed soil parameters of the upper 5 cm of soils (U = upper, L = lower soil compartment) at the initial and forested sites. BD = bulk density, SC = skeleton content, FEM = fine-earth mass, SiCaCl2 = readily-available silicon, SOC = soil organic carbon, Nt = total nitrogen. [file mmc2.xlsx]

## Sheet: Table S1
																	g m-2
	Site	Replicate	Soil compartment		Thickness (cm)		BD (g cm-3)		Moisture (%)		SC (%)		FEM (kg m-2)		pH		SiCaCl2		SOC		Nt		C:N
	CC (3 unc)	i	U		2.5		0.933483		1.2766		20.4252		18.5704		7.555		0.691637		43.2894		6.04007		7.16703
			L		2.5		1.14308		2.25		26.8994		20.89		7.485		0.840734		41.2243		5.34591		7.71137
			U + L		5		--		--		--		39.4604		7.51794		1.53237		84.5137		11.386		7.42261
		ii	U		2.5		1.52758		0.990099		22.0004		29.7876		7.54		1.26864		56.3952		3.04565		18.5166
			L		2.5		1.32233		3.0303		25.6386		24.5826		7.485		0.745826		26.2212		3.58587		7.31236
			U + L		5		--		--		--		54.3701		7.51513		2.01446		82.6163		6.63152		12.4581
		iii	U		2.5		1.04205		1.19522		17.4016		21.5178		7.455		0.689277		33.6491		3.37779		9.96189
			L		2.5		0.991403		1.35135		21.3873		19.4842		7.43		0.940249		23.2273		3.66827		6.33194
			U + L		5		--		--		--		41.002		7.44312		1.62953		56.8764		7.04606		8.07209
		iv	U		2.5		1.29773		1.72414		19.9985		25.955		7.465		1.01871		34.6768		4.55711		7.60939
			L		2.5		1.41321		1.4218		23.3447		27.0824		7.61		0.969604		45.358		4.4021		10.3037
			U + L		5		--		--		--		53.0374		7.53904		1.98832		80.0348		8.95921		8.93325
	CC (3 cov)	i	U		2.5		0.845913		1.15702		11.5812		18.6987		7.36		0.403966		59.2403		6.08719		9.73196
			L		2.5		1.23017		1.59574		17.6908		25.3136		7.47		0.932383		44.7084		7.06254		6.33036
			U + L		5		--		--		--		44.0122		7.42327		1.33635		103.949		13.1497		7.905
		ii	U		2.5		1.21116		0.729927		17.1721		25.0794		6.825		1.16677		32.8683		4.73444		6.94237
			L		2.5		1.62969		1.68776		19.3278		32.8678		7.24		2.12811		22.288		8.00363		2.78474
			U + L		5		--		--		--		57.9472		7.06039		3.29488		55.1563		12.7381		4.33003
		iii	U		2.5		1.40469		1.15385		15.2227		29.7715		7.345		0.81545		39.7872		3.99378		9.96229
			L		2.5		1.58901		1.81818		14.2469		34.0656		7.27		1.68914		35.6506		2.55193		13.9701
			U + L		5		--		--		--		63.8371		7.30498		2.50459		75.4378		6.54571		11.5248
		iv	U		2.5		1.9416		1.08696		20.4208		38.6276		7.44		1.4165		53.4819		3.94557		13.5549
			L		2.5		0.965688		0.632911		24.2951		18.2768		7.625		0.673992		22.5685		2.9236		7.71941
			U + L		5		--		--		--		56.9045		7.49942		2.09049		76.0504		6.86917		11.0713
	CC (5 unc)	i	U		2.5		1.5712		0.515464		13.2527		34.0744		6.175		0.446697		34.679		9.42585		3.67914
			L		2.5		1.3925		0.473934		14.9668		29.6022		6.45		0.486647		27.0217		5.58577		4.83759
			U + L		5		--		--		--		63.6766		6.30284		0.933344		61.7007		15.0116		4.1102
		ii	U		2.5		1.40521		0.561798		7.62862		32.4502		5.9		0.354813		30.3002		11.9363		2.5385
			L		2.5		1.24308		0.47619		12.2338		27.2751		6.385		0.488562		27.1042		5.75244		4.71177
			U + L		5		--		--		--		59.7253		6.12149		0.843376		57.4044		17.6887		3.24526
		iii	U		2.5		1.3813		0		18.0337		28.305		5.835		0.390756		31.3761		4.02497		7.79536
			L		2.5		1.13444		0.666667		12.7145		24.755		6.09		0.297887		26.7777		5.80911		4.60961
			U + L		5		--		--		--		53.06		5.95397		0.688643		58.1538		9.83408		5.9135
		iv	U		2.5		1.23546		0.561798		5.6584		29.1388		6.375		0.717952		40.3362		8.44671		4.77537
			L		2.5		1.253		0		16.6241		26.1175		6.295		0.309818		19.7187		11.3538		1.73675
			U + L		5		--		--		--		55.2563		6.33719		1.02777		60.0549		19.8005		3.033
	CC (5 cov)	i	U		2.5		1.305		0.46729		15.2849		27.6383		5.955		0.466216		52.3984		6.82818		7.67385
			L		2.5		1.026		0		13.7719		22.1175		5.94		0.268047		23.2897		8.57975		2.7145
			U + L		5		--		--		--		49.7558		5.9		0.734263		75.6881		15.4079		4.91229
		ii	U		2.5		1.0865		0		8.08099		24.9675		6.17		0.256406		44.6419		8.25675		5.40671
			L		2.5		1.05703		1		13.61		22.8292		6.55		0.378636		20.6039		8.25772		2.49511
			U + L		5		--		--		--		47.7967		6.4		0.635042		65.2458		16.5145		3.95083
		iii	U		2.5		1.339		0		11.0456		29.7775		5.7		0.289229		69.2178		15.2223		4.54714
			L		2.5		1.1632		0		9.82634		26.2225		5.96		0.290669		26.0389		6.18501		4.21001
			U + L		5		--		--		--		56		5.8		0.579898		95.2567		21.4073		4.44974
		iv	U		2.5		1.5227		0		5.77921		35.8675		6.115		0.404823		58.4461		7.99307		7.31209
			L		2.5		1.284		0		9.64174		29.005		6.44		0.238958		23.262		6.12972		3.79495
			U + L		5		--		--		--		64.8725		6.3		0.643781		81.7081		14.1228		5.78555
	NL (10 cov)	i	U		2.5		1.33117		0.520833		14.3412		28.5065		5.355		0.449734		68.5446		8.95493		7.6544
			L		2.5		1.1187		0		6.57013		26.13		6.345		0.71933		30.4937		3.19047		9.55774
			U + L		5		--		--		--		54.6365		5.8		1.16906		99.0383		12.1454		8.15439
		ii	U		2.5		0.957451		0.589971		16.8518		19.9026		6.245		0.721031		52.4883		5.89059		8.91053
			L		2.5		0.81206		0.632911		7.36662		18.806		6.745		0.867799		23.9397		3.50127		6.83745
			U + L		5		--		--		--		38.7086		6.5		1.58883		76.428		9.39185		8.13769
		iii	U		2.5		1.53174		0.310559		10.0748		34.4356		5.525		1.33657		42.3806		6.74103		6.28696
			L		2.5		1.37312		0.362319		6.7847		31.9991		6.775		1.11388		8.5427		8.6262		0.99032
			U + L		5		--		--		--		66.4346		6.1		2.45046		50.9233		15.3672		3.31376
		iv	U		2.5		1.29547		0.843882		5.31231		30.6662		5.48		0.748211		97.9248		11.1353		8.79406
			L		2.5		1.17771		0.330033		14.5142		25.1694		6.415		0.55671		26.4068		4.9325		5.35364
			U + L		5		--		--		--		55.8356		5.9		1.30492		124.332		16.0678		7.73792
	AB	i	U		2.5		0.424022		3.22581		1.35546		10.4569		4.03		0.0811609		529.736		27.4744		19.2811
			L		2.5		0.651967		12.6437		4.16782		15.6199		3.91		0.138934		512.754		33.2839		15.4055
			U + L		5		--		--		--		26.0767		3.95812		0.220095		1042.49		60.7583		17.158
		ii	U		2.5		0.448728		1.75439		0		11.2182		3.92		0.0870699		480.919		24.942		19.2815
			L		2.5		0.777532		1.20482		5.17308		18.4327		3.69		0.163954		457.082		31.6049		14.4624
			U + L		5		--		--		--		29.6509		3.77702		0.251024		938.001		56.547		16.588
		iii	U		2.5		0.301461		5.15464		0		7.53652		4.17		0.072504		512.111		22.1701		23.0992
			L		2.5		0.682531		1.1236		4.2769		16.3335		3.97		0.141895		555.529		31.5581		17.6034
			U + L		5		--		--		--		23.87		4.03315		0.214399		1067.64		53.7282		19.8712
		iv	U		2.5		0.158472		4.6875		0		3.96179		4.39		0.0507453		549.347		19.102		28.7586
			L		2.5		0.528661		2.35294		8.63919		12.0747		3.83		0.0986481		652.868		33.9986		19.2028
			U + L		5		--		--		--		16.0365		3.96835		0.149393		1202.21		53.1006		22.6403
	EG	i	U		2.5		0.201545		11.5385		0		5.03862		5.4		0.192052		1088.03		40.5634		26.8228
			L		2.5		0.245083		7.22892		64.9802		2.14569		4.98		0.0627956		206.182		10.5602		19.5245
			U + L		5		--		--		--		7.18431		5.27456		0.254848		1294.21		51.1236		25.3153
		ii	U		2.5		0.173158		9.09091		0		4.32896		5.06		0.129763		756.397		26.3897		28.6626
			L		2.5		0.297514		16.6667		27.7498		5.37387		4.5		0.15362		721.848		31.57		22.865
			U + L		5		--		--		--		9.70283		4.74985		0.283383		1478.24		57.9597		25.5047
		iii	U		3		0.197674		18.1818		0		5.93023		5.27		0.174171		1220.02		43.8453		27.8256
			L		2		0.252158		6.97674		17.4757		4.16182		4.47		0.100913		352.087		17.4961		20.1238
			U + L		5		--		--		--		10.0921		4.94009		0.275084		1572.11		61.3414		25.6288
		iv	U		2.5		0.204639		12.9766		0		5.11599		5		0.148552		1390.15		45.6494		30.4528
			L		2.5		0.308212		9.21053		31.0282		5.31449		4.54		0.138829		618.738		26.9423		22.9654
			U + L		5		--		--		--		10.4305		4.76562		0.287382		2008.89		72.5916		27.6738
	HE	i	U		2.5		0.499919		5.35714		5.32018		11.8331		5.04		0.484235		625.039		33.5851		18.6106
			L		2.5		0.616497		5.92105		17.0243		12.7886		4.89		0.408139		440.886		27.2576		16.1748
			U + L		5		--		--		--		24.6216		4.96209		0.892374		1065.93		60.8427		17.5194
		ii	U		2.7		0.457144		5.26316		18.6311		10.0433		5.42		0.460765		621.17		32.5359		19.0919
			L		2.3		0.639724		4.71698		7.02924		13.6794		5.36		0.501721		611.939		31.5702		19.3835
			U + L		5		--		--		--		23.7227		5.3854		0.962487		1233.11		64.106		19.2355
		iii	U		2.5		0.617495		4.7619		12.2744		13.5425		5.32		0.480759		749.891		42.8889		17.4845
			L		2.5		0.723147		7.14286		7.47712		16.7269		5.07		0.536535		766.537		46.0833		16.6337
			U + L		5		--		--		--		30.2694		5.18185		1.01729		1516.43		88.9722		17.0438
		iv	U		2.5		0.413975		8.21918		17.937		8.493		5.06		0.325494		570.851		30.3647		18.7999
			L		2.5		0.618027		6.45161		2.94708		14.9953		4.77		0.553977		563.204		40.4611		13.9196
			U + L		5		--		--		--		23.4883		4.87486		0.879471		1134.06		70.8258		16.0119
	MR	i	U		3		0.651427		20.4918		0.69735		19.4065		4.1		0.284965		802.811		43.0525		18.6473
			L		2		1.05639		1.69492		1.17426		20.8798		3.76		0.149822		350.096		18.8004		18.6217
			U + L		5		--		--		--		40.2863		3.92378		0.434787		1152.91		61.8529		18.6395
		ii	U		2.5		0.443875		11.8421		0		11.0969		4.2		0.16062		584.752		31.6834		18.4561
			L		2.5		0.487839		16.5138		0.340136		12.1545		3.98		0.166543		491.912		26.4056		18.6291
			U + L		5		--		--		--		23.2514		4.085		0.327162		1076.66		58.0889		18.5348
		iii	U		2		0.296817		15.5172		0		5.93634		4.52		0.111852		420.254		19.5233		21.5257
			L		3		0.436454		3.67647		0		13.0936		4.41		0.157834		682.633		32.8582		20.7751
			U + L		5		--		--		--		19.03		4.44431		0.269686		1102.89		52.3816		21.0549
		iv	U		2.5		0.592857		12		1.07001		14.6628		4.45		0.242188		662.183		36.4372		18.1733
			L		2.5		0.586743		8.08824		0.44843		14.6028		4.29		0.166926		407.132		24.7393		16.4569
			U + L		5		--		--		--		29.2656		4.37016		0.409114		1069.31		61.1764		17.4792
	PP	i	U		2		0.181607		8.88889		0		3.63214		4.47		0.103616		761.23		25.2172		30.1869
			L		3		0.838943		2.5		2.46551		24.5478		3.85		0.201371		952.529		48.8192		19.5114
			U + L		5		--		--		--		28.1799		3.92991		0.304987		1713.76		74.0364		23.1475
		ii	U		2.5		0.503896		4.54545		0		12.5974		4.07		0.158966		1475.76		53.5162		27.576
			L		2.5		0.936973		2.77778		3.24171		22.665		3.65		0.193616		823.026		40.6466		20.2483
			U + L		5		--		--		--		35.2624		3.80004		0.352582		2298.79		94.1628		24.4129
		iii	U		2		0.267009		5.33333		0		5.34019		4.17		0.0777917		1004.81		29.6282		33.9139
			L		3		0.518597		2.15054		4.69724		14.8271		3.7		0.105329		498.738		25.854		19.2905
			U + L		5		--		--		--		20.1673		3.82445		0.183121		1503.55		55.4822		27.0996
		iv	U		2		0.241279		2.94118		0		4.82557		4.36		0.0787819		787.655		24.3539		32.3421
			L		3		0.606888		2.65487		2.58878		17.7353		3.86		0.179179		550.323		36.6014		15.0356
			U + L		5		--		--		--		22.5609		3.96695		0.257961		1337.98		60.9552		21.9502
	ZE	i	U		3		0.535404		18.1818		1.62775		15.8007		4.57		0.252129		1319.5		68.7195		19.2012
			L		2		0.84541		27.0833		0		16.9082		4.1		0.224838		728.365		55.575		13.106
			U + L		5		--		--		--		32.7089		4.32704		0.476967		2047.86		124.295		16.4759
		ii	U		2.5		0.728985		14.1176		2.46929		17.7746		4.48		0.229434		960.646		56.6724		16.9509
			L		2.5		0.763508		4.5045		40.7816		11.3034		4.16		0.219336		462.024		31.627		14.6085
			U + L		5		--		--		--		29.078		4.35561		0.44877		1422.67		88.2994		16.1119
		iii	U		2.5		0.626563		22.9885		4.9816		14.8837		4.58		0.188625		1195.8		63.0411		18.9686
			L		2.5		0.716119		30.2158		5.10458		16.9891		4.2		0.173538		894.035		60.3658		14.8103
			U + L		5		--		--		--		31.8728		4.37745		0.362163		2089.84		123.407		16.9345
		iv	U		2.5		0.519493		7.14286		19.2392		10.4887		4.79		0.216005		1330.82		55.1314		24.139
			L		2.5		0.707329		5.59441		36.2502		11.273		4.39		0.211069		783.235		38.6783		20.25
			U + L		5		--		--		--		21.7617		4.58279		0.427074		2114.05		93.8097		22.5355
	HS	i	U		2.8		0.0445879		8.33333		0		1.24846		3.04		0.0126789		538.679		12.6406		42.615
			L		2.2		0.0360249		11.7647		0		0.792548		2.79		0.00604338		413.912		10.4921		39.4498
			U + L		5		--		--		--		2.04101		2.94292		0.0187222		952.591		23.1327		41.1794
		ii	U		3		0.0382262		7.69231		0		1.14679		3.14		0.0144689		599.592		14.8461		40.3872
			L		2		0.0156522		15		0		0.313043		2.78		0.00343105		169.925		4.29582		39.5559
			U + L		5		--		--		--		1.45983		3.0628		0.0179		769.517		19.1419		40.2006
		iii	U		3		0.0759559		13.3333		0		2.27868		2.92		0.0255553		1242.68		32.2871		38.4886
			L		2		0.0943276		13.1579		0		1.88655		2.68		0.0629882		988.784		27.6035		35.821
			U + L		5		--		--		--		4.16523		2.8113		0.0885435		2231.47		59.8906		37.2591
		iv	U		4.2		0.0456085		12.5		0		1.91556		2.97		0.0200717		1012.35		22.9366		44.1371
			L		0.8		0.0775463		8		0		0.62037		2.71		0.0025064		234.505		6.3539		36.9072
			U + L		5		--		--		--		2.53593		2.9064		0.0225781		1246.86		29.2905		42.5687
	RO	i	U		3		0.157093		13.0435		0		4.71279		3.42		0.0563377		2269.13		74.9264		30.2847
			L		2		0.130358		8.16327		0		2.60717		2.99		0.0300554		972.002		31.5063		30.851
			U + L		5		--		--		--		7.31996		3.26685		0.0863932		3241.13		106.433		30.4524
		ii	U		3		0.162964		7.69231		0		4.88893		3.32		0.0420142		1992.6		69.1843		28.8014
			L		2		0.268036		5.76923		2.48848		5.22733		2.9		0.0392561		979.083		43.614		22.4488
			U + L		5		--		--		--		10.1163		3.10298		0.0812703		2971.69		112.798		26.3451
		iii	U		3		0.146198		14.2857		0		4.38594		3.3		0.0549527		2176.85		71.8378		30.3022
			L		2		0.101817		9.7561		0		2.03633		2.85		0.0220868		954.012		29.975		31.8269
			U + L		5		--		--		--		6.42227		3.15732		0.0770396		3130.86		101.813		30.7511
		iv	U		3		0.136838		9.375		0		4.10514		3.32		0.0389674		1757.86		68.2774		25.7458
			L		2		0.398421		7.89474		3.68153		7.67505		2.85		0.0451072		2166.69		75.777		28.593
			U + L		5		--		--		--		11.7802		3.01378		0.0840746		3924.55		144.054		27.2435
	SL	i	U		2.5		0.0968276		11.5385		0		2.42069		4.21		0.0569944		1070.46		34.1616		31.3351
			L		2.5		0.483348		9.73451		0.749136		11.9932		3.47		0.0804473		942.45		46.1197		20.4349
			U + L		5		--		--		--		14.4139		3.59428		0.137442		2012.91		80.2813		25.0732
		ii	U		2		0.32397		13.5135		0		6.4794		4.06		0.0903344		1965.91		71.866		27.3553
			L		3		0.491386		6.06061		0.617284		14.6506		3.42		0.0876629		694.017		37.6884		18.4146
			U + L		5		--		--		--		21.13		3.61625		0.177997		2659.93		109.554		24.2795
		iii	U		3.5		0.231893		11.6279		0		8.11625		3.57		0.0715465		2338.26		78.4069		29.8222
			L		1.5		0.864236		3.52113		0.227704		12.934		3.28		0.107584		717.211		31.8662		22.5069
			U + L		5		--		--		--		21.0503		3.39181		0.17913		3055.47		110.273		27.7082
		iv	U		2		0.365039		6.66667		0		7.30078		3.77		0.0621824		1638.63		58.0503		28.2278
			L		3		0.549284		1.875		0.87653		16.3341		3.63		0.0850554		612.083		28.8839		21.1911
			U + L		5		--		--		--		23.6349		3.67325		0.147238		2250.72		86.9343		25.8899
	HK	i	U		2.5		0.1024		12.7413		0		2.56		3.5		0.024908		1438.09		46.2639		31.0845
			L		2.5		0.0512687		1.2987		0		1.28172		2.9		0.0082648		597.889		18.1958		32.8587
			U + L		5		--		--		--		3.84172		3.29982		0.0331728		2035.98		64.4597		31.5853
		ii	U		2.5		0.0743923		2.89256		0		1.85981		3.6		0.0130704		446.596		12.9172		34.5738
			L		2.5		0.103658		10.7759		0		2.59146		3.01		0.0317384		1409.3		46.0155		30.6268
			U + L		5		--		--		--		4.45127		3.25651		0.0448088		1855.9		58.9327		31.4919
		iii	U		2.5		0.09315		3.76569		0		2.32875		3.31		0.0187505		939.306		22.9311		40.9621
			L		2.5		0.136704		5.80205		0		3.41759		3		0.0360943		1322.18		32.098		41.1921
			U + L		5		--		--		--		5.74634		3.12563		0.0548448		2261.49		55.0291		41.0963
