# Supplementary material for: Data on euglyphid testate amoeba densities, corresponding protozoic silicon pools, and selected soil parameters of initial and forested biogeosystems
Source: Data Brief. 2018 Nov 10;21:1697–703. doi: 10.1016/j.dib.2018.10.164 (PMC6249513; doi:10.1016/j.dib.2018.10.164)
Supplement: Supplementary file 3 — Table S2 Densities of euglyphid TA shells (E = empty, F = full shells) in the upper 5 cm of soils (U = upper, L = lower soil compartment) of the examined initial and forested biogeosystems. [file mmc3.xlsx]

## Sheet: Table S2
					Testate amoebae (shells cm-2)
					Assulina muscorum			Corythion dubium			Euglypha spec.			Euglypha rotunda/laevis type			Euglypha strigosa type			Tracheleuglypha dentata			Trinema complanatum			Trinema enchelys			Trinema lineare			Euglyphid TA
	Site	Replicate	Soil compartment		E	F		E	F		E	F		E	F		E	F		E	F		E	F		E	F		E	F		E	F
	CC (3 unc)	i	U		0	0		0	0		0	0		0	0		0	0		0	0		0	0		0	0		0	0		0	0
			L		0	0		0	0		0	0		0	0		0	0		0	0		0	0		0	0		0	195.283		0	0
			U + L		0	0		0	0		0	0		0	0		0	0		0	0		0	0		0	0		0	195.283		0	0
		ii	U		0	0		0	0		0	0		0	0		0	0		0	0		0	0		0	0		0	0		0	0
			L		0	0		0	0		0	0		0	0		0	0		0	0		0	0		0	0		0	0		0	0
			U + L		0	0		0	0		0	0		0	0		0	0		0	0		0	0		0	0		0	0		0	0
		iii	U		0	0		0	0		0	0		0	0		0	0		0	0		0	0		0	0		0	0		0	0
			L		0	0		0	0		0	0		0	0		0	0		0	0		0	0		0	0		0	0		0	0
			U + L		0	0		0	0		0	0		0	0		0	0		0	0		0	0		0	0		0	0		0	0
		iv	U		0	0		0	0		0	0		0	0		0	0		0	0		0	0		0	0		108.189	0		0	0
			L		0	0		0	0		0	0		0	0		0	0		0	0		0	0		0	0		0	0		0	0
			U + L		0	0		0	0		0	0		0	0		0	0		0	0		0	0		0	0		108.189	0		0	0
	CC (3 cov)	i	U		0	0		0	0		0	69.8335		0	0		0	0		0	0		0	0		0	0		0	0		0	0
			L		0	0		0	0		0	0		0	0		0	0		0	0		0	0		0	0		0	0		0	0
			U + L		0	0		0	0		0	69.8335		0	0		0	0		0	0		0	0		0	0		0	0		0	0
		ii	U		0	0		0	0		0	0		0	0		0	0		0	0		0	0		0	0		0	0		0	0
			L		0	0		0	0		0	0		0	0		0	0		0	0		0	0		0	0		0	0		0	0
			U + L		0	0		0	0		0	0		0	0		0	0		0	0		0	0		0	0		0	0		0	0
		iii	U		0	0		0	0		0	0		0	0		0	0		0	0		0	0		0	0		0	0		0	0
			L		0	0		0	0		142.649	142.649		0	0		0	0		0	0		0	0		0	0		0	0		0	0
			U + L		0	0		0	0		142.649	142.649		0	0		0	0		0	0		0	0		0	0		0	0		0	0
		iv	U		0	0		0	0		0	0		0	334.664		0	0		0	0		0	0		0	0		0	0		0	0
			L		0	0		0	0		0	0		0	0		0	0		0	0		0	0		0	0		0	0		0	0
			U + L		0	0		0	0		0	0		0	334.664		0	0		0	0		0	0		0	0		0	0		0	0
	CC (5 unc)	i	U		0	0		0	0		133.032	0		0	0		0	0		0	0		0	0		0	0		0	0		0	0
			L		0	0		0	0		120.301	120.301		0	0		0	0		0	0		0	120.301		0	0		0	0		0	0
			U + L		0	0		0	0		253.333	120.301		0	0		0	0		0	0		0	120.301		0	0		0	0		0	0
		ii	U		0	0		0	0		0	0		0	0		0	0		0	0		0	0		0	0		0	0		0	0
			L		0	0		0	0		0	108.551		0	0		0	0		0	0		0	0		0	0		0	108.551		0	0
			U + L		0	0		0	0		0	108.551		0	0		0	0		0	0		0	0		0	0		0	108.551		0	0
		iii	U		0	0		0	0		116.984	116.984		0	0		0	0		0	0		0	0		0	0		0	233.968		116.984	0
			L		0	0		0	0		0	0		0	0		0	0		0	0		0	0		0	0		98.7455	0		0	0
			U + L		0	0		0	0		116.984	116.984		0	0		0	0		0	0		0	0		0	0		98.7455	233.968		116.984	0
		iv	U		0	0		0	0		208.705	0		0	0		0	0		0	0		0	0		0	0		626.115	521.763		104.353	208.705
			L		0	0		0	0		0	0		0	0		0	0		0	0		0	0		0	0		0	108.168		0	0
			U + L		0	0		0	0		208.705	0		0	0		0	0		0	0		0	0		0	0		626.115	629.931		104.353	208.705
	CC (5 cov)	i	U		0	0		0	0		0	333.219		0	444.292		0	0		0	0		0	333.219		0	0		0	333.219		0	0
			L		0	0		0	0		0	0		0	0		0	0		0	0		0	0		0	0		0	264.36		0	0
			U + L		0	0		0	0		0	333.219		0	444.292		0	0		0	0		0	333.219		0	0		0	597.579		0	0
		ii	U		0	0		0	0		0	370.336		0	0		0	0		0	0		0	0		0	0		555.504	370.336		0	0
			L		0	0		0	0		363.824	0		0	0		0	0		0	0		0	0		0	0		0	363.824		0	0
			U + L		0	0		0	0		363.824	370.336		0	0		0	0		0	0		0	0		0	0		555.504	734.16		0	0
		iii	U		0	0		0	0		0	0		458.592	0		0	0		0	0		0	458.592		0	0		0	0		0	0
			L		406.016	0		0	0		0	304.512		0	0		0	0		0	0		0	0		0	0		0	0		406.016	0
			U + L		406.016	0		0	0		0	304.512		458.592	0		0	0		0	0		0	458.592		0	0		0	0		406.016	0
		iv	U		0	0		0	0		390.768	0		0	0		0	0		0	0		390.768	0		0	0		0	781.536		0	0
			L		0	0		0	0		0	444.928		0	0		0	0		0	0		0	0		0	0		0	0		0	0
			U + L		0	0		0	0		390.768	444.928		0	0		0	0		0	0		390.768	0		0	0		0	781.536		0	0
	NL (10 cov)	i	U		0	0		0	0		0	0		972.94	216.209		0	0		0	0		108.104	0		0	0		0	108.104		2378.3	648.627
			L		182.112	0		91.056	182.112		546.336	0		455.28	182.112		0	0		0	0		364.224	182.112		182.112	91.056		273.168	182.112		182.112	0
			U + L		182.112	0		91.056	182.112		546.336	0		1428.22	398.321		0	0		0	0		472.328	182.112		182.112	91.056		273.168	290.216		2560.41	648.627
		ii	U		464.863	0		0	0		0	0		232.432	77.4772		0	0		0	0		0	0		0	0		77.4772	0		852.249	154.954
			L		66.9005	0		66.9005	133.801		401.403	0		0	0		0	0		0	0		133.801	0		0	0		133.801	66.9005		133.801	0
			U + L		531.764	0		66.9005	133.801		401.403	0		232.432	77.4772		0	0		0	0		133.801	0		0	0		211.278	66.9005		986.051	154.954
		iii	U		123.676	123.676		123.676	247.351		1484.11	865.729		618.378	618.378		0	0		618.378	0		0	0		0	0		371.027	742.053		1484.11	618.378
			L		673.252	112.209		448.835	448.835		1009.88	673.252		1122.09	224.417		0	112.209		561.043	0		785.461	336.626		1346.5	224.417		897.67	448.835		1907.55	448.835
			U + L		796.928	235.884		572.51	696.186		2493.98	1538.98		1740.46	842.795		0	112.209		1179.42	0		785.461	336.626		1346.5	224.417		1268.7	1190.89		3391.65	1067.21
		iv	U		1058.67	105.867		635.202	423.468		0	0		1905.61	317.601		0	0		0	0		1376.27	317.601		1270.4	211.734		2117.34	952.804		1376.27	317.601
			L		290.137	0		96.7124	96.7124		96.7124	290.137		580.275	483.562		0	0		0	0		483.562	193.425		193.425	96.7124		290.137	580.275		193.425	0
			U + L		1348.81	105.867		731.915	520.181		96.7124	290.137		2485.88	801.163		0	0		0	0		1859.83	511.026		1463.83	308.447		2407.48	1533.08		1569.7	317.601
	AB	i	U		0	0		0	0		157.883	52.6275		947.296	0		52.6275	0		105.255	0		1789.34	421.02		157.883	52.6275		1789.34	315.765		263.138	0
			L		0	0		0	0		0	0		1761.68	76.5949		0	0		153.19	0		1302.11	0		76.5949	76.5949		459.569	0		0	0
			U + L		0	0		0	0		157.883	52.6275		2708.98	76.5949		52.6275	0		258.445	0		3091.45	421.02		234.478	129.222		2248.91	315.765		263.138	0
		ii	U		0	0		49.7446	0		99.4893	0		1542.08	49.7446		0	0		99.4893	0		2089.27	248.723		0	0		696.425	99.4893		99.4893	49.7446
			L		0	0		153.27	0		76.6351	76.6351		2222.42	459.811		76.6351	0		76.6351	0		3371.94	613.081		76.6351	0		1532.7	153.27		76.6351	0
			U + L		0	0		203.015	0		176.124	76.6351		3764.5	509.555		76.6351	0		176.124	0		5461.22	861.804		76.6351	0		2229.13	252.759		176.124	49.7446
		iii	U		0	0		0	0		0	0		1121.18	74.745		37.3725	0		0	0		672.705	37.3725		186.863	37.3725		971.686	149.49		0	0
			L		0	0		71.2567	0		0	0		1353.88	498.797		71.2567	0		71.2567	0		1282.62	356.283		142.513	0		1068.85	0		0	0
			U + L		0	0		71.2567	0		0	0		2475.05	573.542		108.629	0		71.2567	0		1955.33	393.656		329.376	37.3725		2040.54	149.49		0	0
		iv	U		0	0		131.392	0		43.7974	21.8987		547.467	131.392		0	0		0	0		372.278	153.291		153.291	43.7974		963.542	43.7974		21.8987	0
			L		0	0		0	0		60.6888	60.6888		1881.35	242.755		0	0		182.066	0		2852.38	364.133		121.378	0		1759.98	121.378		121.378	0
			U + L		0	0		131.392	0		104.486	82.5875		2428.82	374.147		0	0		182.066	0		3224.65	517.424		274.668	43.7974		2723.52	165.175		143.276	0
	EG	i	U		370.895	79.4776		344.403	79.4776		0	0		953.731	158.955		52.985	0		211.94	0		476.865	105.97		211.94	79.4776		1139.18	238.433		0	0
			L		0	0		121.761	40.5869		0	0		121.761	40.5869		0	0		0	0		202.934	40.5869		0	0		40.5869	0		0	0
			U + L		370.895	79.4776		466.163	120.064		0	0		1075.49	199.542		52.985	0		211.94	0		679.8	146.557		211.94	79.4776		1179.77	238.433		0	0
		ii	U		244.096	48.8192		73.2289	0		48.8192	0		219.687	24.4096		0	0		0	0		97.6385	0		97.6385	24.4096		317.325	48.8192		0	0
			L		309.563	38.6954		116.086	0		38.6954	0		270.868	38.6954		0	0		0	0		270.868	0		77.3908	38.6954		348.258	77.3908		0	0
			U + L		553.659	87.5146		189.315	0		87.5146	0		490.554	63.105		0	0		0	0		368.506	0		175.029	63.105		665.583	126.21		0	0
		iii	U		160.099	0		213.465	0		0	53.3663		1174.06	160.099		0	0		53.3663	0		587.029	53.3663		53.3663	160.099		693.762	160.099		0	0
			L		163.934	0		98.3606	0		65.5738	0		262.295	32.7869		0	0		0	0		196.721	32.7869		98.3606	32.7869		360.656	65.5738		0	0
			U + L		324.033	0		311.826	0		65.5738	53.3663		1436.35	192.886		0	0		53.3663	0		783.75	86.1532		151.727	192.886		1054.42	225.673		0	0
		iv	U		306.44	102.147		238.342	102.147		68.0978	34.0489		749.076	102.147		68.0978	0		170.245	0		374.538	102.147		136.196	68.0978		783.125	170.245		0	0
			L		248.842	35.5488		106.646	35.5488		106.646	0		213.293	35.5488		0	0		0	0		213.293	35.5488		106.646	35.5488		248.842	71.0976		0	0
			U + L		555.282	137.696		344.989	137.696		174.744	34.0489		962.369	137.696		68.0978	0		170.245	0		587.831	137.696		242.842	103.647		1031.97	241.342		0	0
	HE	i	U		0	0		176.576	0		765.163	235.435		1000.6	176.576		0	0		117.717	0		412.011	0		529.728	0		1471.47	647.445		1059.46	117.717
			L		0	0		0	0		72.6295	0		290.518	145.259		0	0		72.6295	0		145.259	72.6295		217.888	0		145.259	72.6295		217.888	0
			U + L		0	0		176.576	0		837.792	235.435		1291.12	321.835		0	0		190.347	0		557.27	72.6295		747.616	0		1616.73	720.075		1277.34	117.717
		ii	U		0	0		298.792	0		537.826	0		597.584	119.517		0	0		119.517	0		119.517	0		0	0		657.342	0		59.7584	0
			L		0	0		0	0		209.57	0		69.8565	0		0	0		69.8565	0		69.8565	0		0	0		279.426	0		139.713	0
			U + L		0	0		298.792	0		747.395	0		667.441	119.517		0	0		189.373	0		189.373	0		0	0		936.769	0		199.471	0
		iii	U		0	0		0	0		146.244	0		1169.95	292.488		0	0		292.488	0		511.854	73.122		73.122	0		2778.64	1096.83		731.22	219.366
			L		0	0		0	0		0	0		1160.37	165.768		82.8839	0		248.652	0		331.535	82.8839		828.839	82.8839		2652.28	828.839		1491.91	331.535
			U + L		0	0		0	0		146.244	0		2330.33	458.256		82.8839	0		541.14	0		843.389	156.006		901.961	82.8839		5430.92	1925.67		2223.13	550.901
		iv	U		0	0		250.372	0		500.743	250.372		901.337	200.297		0	0		200.297	0		350.52	50.0743		350.52	0		1652.45	851.263		650.966	200.297
			L		0	0		0	0		212.717	0		567.246	212.717		70.9057	0		212.717	0		212.717	70.9057		638.151	70.9057		1205.4	567.246		709.057	354.528
			U + L		0	0		250.372	0		713.46	250.372		1468.58	413.014		70.9057	0		413.014	0		563.237	120.98		988.671	70.9057		2857.85	1418.51		1360.02	554.826
	MR	i	U		0	0		594.937	99.1562		1289.03	0		2776.37	991.562		0	99.1562		1289.03	297.469		2082.28	594.937		793.249	396.625		6345.99	2578.06		2379.75	1090.72
			L		0	0		0	0		76.2256	0		152.451	0		0	0		76.2256	0		533.579	76.2256		76.2256	0		533.579	152.451		381.128	76.2256
			U + L		0	0		594.937	99.1562		1365.26	0		2928.82	991.562		0	99.1562		1365.26	297.469		2615.86	671.163		869.475	396.625		6879.57	2730.51		2760.88	1166.94
		ii	U		0	0		40.28	0		80.56	0		443.08	241.68		0	40.28		0	0		201.4	0		201.4	40.28		1087.56	483.36		362.52	80.56
			L		0	0		0	0		59.513	0		119.026	0		0	0		59.513	0		416.591	59.513		59.513	0		416.591	119.026		297.565	59.513
			U + L		0	0		40.28	0		140.073	0		562.106	241.68		0	40.28		59.513	0		617.991	59.513		260.913	40.28		1504.15	602.386		660.085	140.073
		iii	U		0	0		149.824	0		509.402	0		1048.77	449.473		0	29.9648		299.648	29.9648		988.84	209.754		119.859	89.8945		2097.54	749.121		479.437	269.684
			L		0	0		0	0		64.545	0		129.09	0		0	0		0	0		516.36	64.545		0	0		516.36	193.635		322.725	0
			U + L		0	0		149.824	0		573.947	0		1177.86	449.473		0	29.9648		299.648	29.9648		1505.2	274.299		119.859	89.8945		2613.9	942.756		802.162	269.684
		iv	U		0	0		494.823	141.378		565.512	0		1484.47	282.756		0	0		1131.02	282.756		565.512	282.756		848.268	282.756		4029.27	1837.91		2191.36	848.268
			L		0	0		0	0		0	0		134.102	0		0	0		134.102	0		335.255	67.051		67.051	0		335.255	67.051		335.255	134.102
			U + L		0	0		494.823	141.378		565.512	0		1618.57	282.756		0	0		1265.13	282.756		900.767	349.807		915.319	282.756		4364.53	1904.96		2526.61	982.37
	PP	i	U		109.398	18.2329		255.261	91.1646		729.317	218.795		1877.99	711.084		200.562	18.2329		510.522	273.494		966.345	419.357		200.562	36.4658		1932.69	565.22		838.714	273.494
			L		104.097	0		312.292	0		1249.17	312.292		2081.95	1040.97		0	104.097		208.195	104.097		3747.51	936.877		832.779	0		3018.83	728.682		2290.14	520.487
			U + L		213.495	18.2329		567.553	91.1646		1978.49	531.087		3959.94	1752.06		200.562	122.33		718.717	377.591		4713.85	1356.23		1033.34	36.4658		4951.51	1293.9		3128.86	793.981
		ii	U		0	0		351.427	117.142		819.997	117.142		878.568	468.57		0	0		351.427	0		2577.13	819.997		234.285	117.142		1932.85	292.856		702.855	58.5712
			L		0	0		487.114	0		876.805	194.846		389.691	194.846		0	0		97.4228	0		1071.65	389.691		292.268	0		487.114	194.846		194.846	97.4228
			U + L		0	0		838.541	117.142		1696.8	311.988		1268.26	663.415		0	0		448.85	0		3648.78	1209.69		526.553	117.142		2419.96	487.702		897.7	155.994
		iii	U		0	0		196.515	0		196.515	0		933.444	221.079		24.5643	0		221.079	0		1228.22	294.772		98.2573	49.1286		859.751	245.643		786.058	122.822
			L		0	0		126.161	0		63.0807	63.0807		630.807	189.242		0	0		189.242	0		1198.53	441.565		63.0807	0		1703.18	567.726		946.21	252.323
			U + L		0	0		322.676	0		259.595	63.0807		1564.25	410.321		24.5643	0		410.321	0		2426.75	736.336		161.338	49.1286		2562.93	813.369		1732.27	375.144
		iv	U		107.302	0		128.762	21.4603		236.064	21.4603		729.652	214.603		42.9207	0		257.524	42.9207		965.716	278.985		64.381	21.4603		815.493	171.683		600.89	171.683
			L		155.276	0		155.276	0		854.019	77.6381		776.381	388.19		0	0		543.467	77.6381		1319.85	388.19		310.552	155.276		1552.76	77.6381		155.276	155.276
			U + L		262.578	0		284.038	21.4603		1090.08	99.0984		1506.03	602.794		42.9207	0		800.991	120.559		2285.56	667.175		374.933	176.737		2368.26	249.321		756.166	326.959
	ZE	i	U		93.5179	0		93.5179	0		0	0		654.625	93.5179		0	0		0	0		187.036	0		93.5179	0		654.625	280.554		654.625	93.5179
			L		0	0		0	0		100.421	0		1104.63	0		100.421	0		0	0		301.263	301.263		0	0		702.947	401.684		903.79	100.421
			U + L		93.5179	0		93.5179	0		100.421	0		1759.26	93.5179		100.421	0		0	0		488.299	301.263		93.5179	0		1357.57	682.238		1558.41	193.939
		ii	U		0	0		0	0		0	0		282.849	188.566		0	0		0	0		565.699	188.566		0	0		942.831	188.566		188.566	0
			L		0	0		0	0		0	0		0	0		0	0		0	0		684.709	195.631		0	0		0	0		0	0
			U + L		0	0		0	0		0	0		282.849	188.566		0	0		0	0		1250.41	384.197		0	0		942.831	188.566		188.566	0
		iii	U		88.0554	0		88.0554	0		0	0		440.277	176.111		0	0		0	0		352.222	88.0554		88.0554	0		792.499	264.166		440.277	88.0554
			L		0	0		0	0		0	0		506.805	0		0	0		0	0		506.805	202.722		0	0		304.083	202.722		405.444	0
			U + L		88.0554	0		88.0554	0		0	0		947.082	176.111		0	0		0	0		859.026	290.777		88.0554	0		1096.58	466.888		845.721	88.0554
		iv	U		74.2235	0		0	0		0	0		445.341	148.447		0	0		0	0		371.117	74.2235		74.2235	0		816.458	222.67		371.117	74.2235
			L		0	0		0	0		91.8744	0		643.121	183.749		91.8744	0		0	0		551.246	275.623		0	0		367.497	275.623		551.246	91.8744
			U + L		74.2235	0		0	0		91.8744	0		1088.46	332.196		91.8744	0		0	0		922.364	349.847		74.2235	0		1183.96	498.294		922.364	166.098
	HS	i	U		339.252	0		1550.87	387.717		1647.8	387.717		145.394	0		48.4646	0		0	0		48.4646	48.4646		0	0		775.434	242.323		2859.41	484.646
			L		229.75	0		689.25	57.4375		574.375	0		287.187	0		0	0		0	0		287.187	0		0	0		861.562	287.187		1435.94	172.312
			U + L		569.002	0		2240.12	445.155		2222.17	387.717		432.581	0		48.4646	0		0	0		335.652	48.4646		0	0		1637	529.511		4295.35	656.959
		ii	U		0	0		2219.33	369.888		1664.5	92.472		1017.19	92.472		184.944	0		0	0		1109.66	92.472		92.472	0		647.304	92.472		1109.66	277.416
			L		352.994	58.8323		441.242	29.4161		735.404	88.2484		441.242	88.2484		0	0		0	0		147.081	0		29.4161	0		264.745	0		1029.57	147.081
			U + L		352.994	58.8323		2660.57	399.304		2399.9	180.72		1458.43	180.72		184.944	0		0	0		1256.74	92.472		121.888	0		912.049	92.472		2139.23	424.497
		iii	U		224.394	0		3590.31	673.183		3141.52	448.789		1121.97	0		224.394	0		0	0		1121.97	224.394		0	0		1346.37	224.394		3814.7	673.183
			L		1125.34	187.557		2063.13	187.557		2625.8	187.557		1500.46	187.557		0	0		0	0		750.23	0		0	0		1875.57	375.115		4501.38	562.672
			U + L		1349.74	187.557		5653.44	860.74		5767.33	636.346		2622.43	187.557		224.394	0		0	0		1872.2	224.394		0	0		3221.94	599.509		8316.08	1235.86
		iv	U		513.188	0		5901.66	1282.97		5131.88	769.781		1796.16	256.594		256.594	0		0	0		1796.16	256.594		256.594	0		2309.34	513.188		6158.25	1282.97
			L		315.724	35.0805		526.207	35.0805		701.609	70.1609		385.885	70.1609		0	0		0	0		210.483	0		35.0805	0		491.127	105.241		1192.74	175.402
			U + L		828.912	35.0805		6427.86	1318.05		5833.49	839.942		2182.04	326.755		256.594	0		0	0		2006.64	256.594		291.674	0		2800.47	618.429		7350.99	1458.37
	RO	i	U		567.68	81.0971		4298.15	324.388		2595.11	81.0971		9731.65	1135.36		162.194	0		1621.94	81.0971		12083.5	3730.47		243.291	0		12164.6	2189.62		10704.8	1216.46
			L		458.74	0		1070.39	50.9712		917.481	101.942		3313.13	560.683		305.827	0		356.798	0		4026.72	713.596		101.942	0		3466.04	509.712		5402.94	407.769
			U + L		1026.42	81.0971		5368.54	375.36		3512.59	183.039		13044.8	1696.04		468.021	0		1978.74	81.0971		16110.2	4444.06		345.234	0		15630.6	2699.33		16107.8	1624.23
		ii	U		816.154	68.0128		3196.6	272.051		2448.46	204.038		2992.56	544.102		612.115	0		748.141	0		13874.6	3536.67		0	0		14078.6	2448.46		10133.9	1224.23
			L		946.278	59.1424		591.424	59.1424		1064.56	295.712		4317.39	118.285		295.712	0		354.854	0		5736.81	1596.84		0	0		2838.83	768.851		2897.98	354.854
			U + L		1762.43	127.155		3788.03	331.194		3513.02	499.75		7309.95	662.387		907.827	0		1102.99	0		19611.4	5133.51		0	0		16917.5	3217.31		13031.9	1579.08
		iii	U		938.537	0		1759.76	351.951		1642.44	234.634		12201	1759.76		821.22	0		4692.69	234.634		8916.1	2346.34		0	0		10206.6	1877.07		11731.7	2229.03
			L		481.378	0		1283.68	53.4865		1711.57	160.459		4867.27	748.811		427.892	53.4865		855.783	106.973		3423.13	909.27		0	0		6632.32	1230.19		6204.43	641.838
			U + L		1419.92	0		3043.43	405.438		3354.01	395.094		17068.3	2508.57		1249.11	53.4865		5548.47	341.607		12339.2	3255.61		0	0		16838.9	3107.26		17936.1	2870.86
		iv	U		597.277	66.3642		5508.22	862.734		1061.83	66.3642		11215.5	1924.56		663.642	0		1592.74	0		15861	5574.59		0	0		11215.5	1194.55		12741.9	2389.11
			L		1255.05	114.096		1255.05	114.096		1255.05	114.096		4449.74	798.671		228.192	0		570.479	0		4107.45	684.575		0	0		5248.41	114.096		4221.54	912.766
			U + L		1852.33	180.46		6763.28	976.83		2316.88	180.46		15665.3	2723.23		891.833	0		2163.22	0		19968.5	6259.16		0	0		16463.9	1308.65		16963.5	3301.88
	SL	i	U		0	0		268.756	0		293.188	48.8647		977.293	342.053		97.7293	0		513.079	122.162		2516.53	830.699		293.188	73.297		2296.64	561.944		977.293	146.594
			L		0	0		0	0		581.255	0		1162.51	193.752		0	0		581.255	0		7556.31	1840.64		581.255	0		3971.91	775.006		1162.51	193.752
			U + L		0	0		268.756	0		874.442	48.8647		2139.8	535.804		97.7293	0		1094.33	122.162		10072.8	2671.34		874.442	73.297		6268.54	1336.95		2139.8	340.345
		ii	U		0	0		234.655	0		351.982	0		1642.58	117.327		0	0		527.973	0		3109.18	762.628		0	0		3813.14	762.628		821.292	234.655
			L		0	0		1005.05	0		1005.05	111.672		3350.15	1228.39		0	0		446.687	0		14405.6	2791.79		1116.72	223.343		12730.6	2010.09		4690.21	1116.72
			U + L		0	0		1239.7	0		1357.03	111.672		4992.73	1345.72		0	0		974.66	0		17514.8	3554.42		1116.72	223.343		16543.7	2772.72		5511.5	1351.37
		iii	U		0	0		499.059	0		76.7783	0		2341.74	422.281		0	0		614.226	0		4645.09	652.616		383.892	115.167		2149.79	460.67		921.34	76.7783
			L		0	0		639.455	0		541.077	0		1819.99	295.133		196.755	0		49.1888	0		4279.43	1524.85		885.399	147.566		3246.46	1229.72		885.399	0
			U + L		0	0		1138.51	0		617.855	0		4161.72	717.414		196.755	0		663.415	0		8924.52	2177.47		1269.29	262.734		5396.26	1690.39		1806.74	76.7783
		iv	U		0	0		854.891	0		920.652	0		2827.72	127.412		0	0		723.37	0		6050	764.47		2367.39	127.412		7562.5	1019.29		2433.15	127.412
			L		0	0		718.818	0		119.803	0		2036.65	232.118		0	0		0	0		15574.4	3481.78		1916.85	348.178		11141.7	1624.83		2156.46	116.059
			U + L		0	0		1573.71	0		1040.46	0		4864.37	359.53		0	0		723.37	0		21624.4	4246.25		4284.24	475.589		18704.2	2644.12		4589.61	243.471
	HK	i	U		2029.17	0		11769.2	3652.5		4870	1623.33		4464.17	1623.33		0	0		0	0		8928.34	2435		0	405.834		8116.67	1623.33		11769.2	4464.17
			L		769.22	0		2461.5	307.688		769.22	153.844		2307.66	307.688		0	0		0	0		3230.73	769.22		0	0		3076.88	615.376		2153.82	461.532
			U + L		2798.39	0		14230.7	3960.19		5639.22	1777.18		6771.83	1931.02		0	0		0	0		12159.1	3204.22		0	405.834		11193.6	2238.71		13923	4925.7
		ii	U		883.486	0		6626.15	2650.46		4196.56	1325.23		1987.84	883.486		0	0		0	0		3975.69	1546.1		0	220.872		4859.18	1104.36		5521.79	2429.59
			L		1609.57	0		7243.04	402.391		1207.17	0		8450.22	804.783		0	0		0	0		10864.6	2414.35		0	0		12876.5	2816.74		4426.3	402.391
			U + L		2493.05	0		13869.2	3052.85		5403.73	1325.23		10438.1	1688.27		0	0		0	0		14840.3	3960.45		0	220.872		17735.7	3921.1		9948.09	2831.98
		iii	U		1588.2	0		8893.91	1588.2		1588.2	317.64		4129.32	1270.56		0	0		0	0		7940.99	1270.56		0	0		5399.88	635.279		10164.5	3176.4
			L		1604.18	0		4491.7	641.672		1925.02	641.672		2566.69	641.672		0	0		0	0		4812.54	962.508		0	0		2245.85	0		5454.21	1283.34
			U + L		3192.38	0		13385.6	2229.87		3513.21	959.312		6696	1912.23		0	0		0	0		12753.5	2233.07		0	0		7645.73	635.279		15618.7	4459.74
