# Supplementary material for: Data on euglyphid testate amoeba densities, corresponding protozoic silicon pools, and selected soil parameters of initial and forested biogeosystems
Source: Data Brief. 2018 Nov 10;21:1697–703. doi: 10.1016/j.dib.2018.10.164 (PMC6249513; doi:10.1016/j.dib.2018.10.164)
Supplement: Supplementary file 4 — Table S3 Data on protozoic Si pools (T = total protozoic Si pools, E = protozoic Si pools represented by empty shells only, F = protozoic Si pools represented by full shells only) and potential minimal (Min) and maximal (Max) annual biosilicification rates of euglyphid TA. [file mmc4.xlsx]

## Sheet: Table S3
					Protozoic Si pools (mg m-2)				Biosilicification (mg m-2 y-1)
	Site	Replicate	Soil compartment		T	E	F		Min	Max
	CC (3 unc)	i	U		0	0	0		0	0
			L		0.692603	0	0.692603		9.00383	62.3342
			U + L		0.692603	0	0.692603		9.00383	62.3342
		ii	U		0	0	0		0	0
			L		0	0	0		0	0
			U + L		0	0	0		0	0
		iii	U		0	0	0		0	0
			L		0	0	0		0	0
			U + L		0	0	0		0	0
		iv	U		0.383711	0.383711	0		0	0
			L		0	0	0		0	0
			U + L		0.383711	0.383711	0		0	0
	CC (3 cov)	i	U		0.50187	0	0.50187		6.52431	45.1683
			L		0	0	0		0	0
			U + L		0.50187	0	0.50187		6.52431	45.1683
		ii	U		0	0	0		0	0
			L		0	0	0		0	0
			U + L		0	0	0		0	0
		iii	U		0	0	0		0	0
			L		2.05034	1.02517	1.02517		13.3272	92.2652
			U + L		2.05034	1.02517	1.02517		13.3272	92.2652
		iv	U		1.38997	0	1.38997		18.0696	125.097
			L		0	0	0		0	0
			U + L		1.38997	0	1.38997		18.0696	125.097
	CC (5 unc)	i	U		0.956055	0.956055	0		0	0
			L		2.33545	0.864566	1.47088		19.1215	132.38
			U + L		3.2915	1.82062	1.47088		19.1215	132.38
		ii	U		0	0	0		0	0
			L		1.16511	0	1.16511		15.1465	104.86
			U + L		1.16511	0	1.16511		15.1465	104.86
		iii	U		3.32469	1.65415	1.67053		21.7169	150.348
			L		0.350218	0.350218	0		0	0
			U + L		3.6749	2.00437	1.67053		21.7169	150.348
		iv	U		7.74783	4.44611	3.30171		42.9223	297.154
			L		0.383636	0	0.383636		4.98727	34.5272
			U + L		8.13146	4.44611	3.68535		47.9095	331.681
	CC (5 cov)	i	U		7.10127	0	7.10127		92.3165	639.114
			L		0.937597	0	0.937597		12.1888	84.3837
			U + L		8.03886	0	8.03886		104.505	723.498
		ii	U		5.94513	1.97019	3.97494		51.6742	357.745
			L		3.90505	2.61468	1.29036		16.7747	116.133
			U + L		9.85017	4.58487	5.2653		68.4489	473.877
		iii	U		4.21599	1.90469	2.3113		30.0469	208.017
			L		8.06212	5.8737	2.18843		28.4495	196.958
			U + L		12.2781	7.77838	4.49973		58.4965	404.976
		iv	U		7.54964	4.77779	2.77185		36.034	249.466
			L		3.19755	0	3.19755		41.5681	287.779
			U + L		10.7472	4.77779	5.9694		77.6022	537.246
	NL (10 cov)	i	U		26.9144	21.1229	5.79152		75.2897	521.237
			L		17.2478	13.177	4.07081		52.9205	366.373
			U + L		44.1622	34.2999	9.86233		128.21	887.609
		ii	U		12.058	10.6588	1.39924		18.1901	125.931
			L		6.86533	5.8538	1.01154		13.15	91.0382
			U + L		18.9234	16.5126	2.41077		31.3401	216.97
		iii	U		49.2427	31.1605	18.0822		235.068	1627.4
			L		73.4354	54.5005	18.9348		246.153	1704.14
			U + L		122.678	85.661	37.017		481.221	3331.53
		iv	U		66.6567	53.2829	13.3738		173.86	1203.64
			L		20.5624	12.1361	8.42623		109.541	758.361
			U + L		87.2191	65.419	21.8001		283.401	1962.01
	AB	i	U		29.1241	25.0981	4.02601		52.3381	362.341
			L		18.2143	17.3028	0.911479		11.8492	82.0332
			U + L		47.3384	42.4009	4.93749		64.1873	444.374
		ii	U		24.0366	21.8777	2.15892		28.0659	194.303
			L		42.042	35.9419	6.10015		79.302	549.014
			U + L		66.0786	57.8195	8.25907		107.368	743.316
		iii	U		14.8668	13.5401	1.32672		17.2474	119.405
			L		22.8805	19.0042	3.87636		50.3927	348.873
			U + L		37.7473	32.5442	5.20309		67.6401	468.278
		iv	U		12.0114	10.0405	1.97088		25.6215	177.379
			L		35.8003	32.0862	3.71416		48.284	334.274
			U + L		47.8118	42.1267	5.68504		73.9055	511.653
	EG	i	U		22.969	19.2442	3.72485		48.423	335.236
			L		2.98719	2.37839	0.608803		7.91444	54.7923
			U + L		25.9562	21.6226	4.33365		56.3375	390.029
		ii	U		6.74438	5.91201	0.832368		10.8208	74.9131
			L		8.64455	7.61525	1.0293		13.3809	92.6367
			U + L		15.3889	13.5273	1.86167		24.2016	167.55
		iii	U		16.7463	13.6137	3.1326		40.7238	281.934
			L		7.20328	6.41311	0.790164		10.2721	71.1147
			U + L		23.9496	20.0269	3.92276		50.9959	353.049
		iv	U		18.9823	15.3016	3.68069		47.8489	331.262
			L		8.26154	6.93201	1.32952		17.2838	119.657
			U + L		27.2438	22.2336	5.01021		65.1328	450.919
	HE	i	U		36.0627	30.4711	5.59157		72.6904	503.242
			L		7.97472	6.74002	1.2347		16.0511	111.123
			U + L		44.0374	37.2111	6.82627		88.7416	614.365
		ii	U		12.8959	12.3939	0.501971		6.52562	45.1774
			L		4.65943	4.65943	0		0	0
			U + L		17.5553	17.0533	0.501971		6.52562	45.1774
		iii	U		33.4826	26.4044	7.07821		92.0167	637.039
			L		43.0001	35.9467	7.05342		91.6944	634.807
			U + L		76.4827	62.3511	14.1316		183.711	1271.85
		iv	U		32.6635	25.3025	7.36092		95.692	662.483
			L		28.1141	21.7964	6.3177		82.1301	568.593
			U + L		60.7776	47.099	13.6786		177.822	1231.08
	MR	i	U		121.407	90.0834	31.3234		407.205	2819.11
			L		11.068	9.60442	1.46353		19.0259	131.718
			U + L		132.475	99.6878	32.787		426.231	2950.83
		ii	U		15.8864	11.6852	4.2012		54.6157	378.108
			L		8.64129	7.49864	1.14265		14.8544	102.838
			U + L		24.5277	19.1839	5.34385		69.4701	480.947
		iii	U		36.8268	27.9632	8.8636		115.227	797.724
			L		8.72648	7.70667	1.01981		13.2575	91.783
			U + L		45.5533	35.6699	9.88341		128.484	889.507
		iv	U		81.1368	60.8632	20.2736		263.557	1824.62
			L		8.83061	7.31526	1.51535		19.6996	136.382
			U + L		89.9674	68.1785	21.789		283.256	1961.01
	PP	i	U		55.1856	41.3213	13.8643		180.236	1247.79
			L		93.771	73.9404	19.8306		257.797	1784.75
			U + L		148.957	115.262	33.6949		438.033	3032.54
		ii	U		50.793	40.8359	9.95711		129.442	896.14
			L		27.785	22.2319	5.5531		72.1903	499.779
			U + L		78.5779	63.0677	15.5102		201.633	1395.92
		iii	U		28.502	23.9772	4.52475		58.8217	407.227
			L		31.7548	24.4879	7.26689		94.4696	654.02
			U + L		60.2568	48.4651	11.7916		153.291	1061.25
		iv	U		26.2052	21.323	4.88223		63.469	439.401
			L		38.493	31.2183	7.27469		94.571	654.722
			U + L		64.6982	52.5413	12.1569		158.04	1094.12
	ZE	i	U		14.6449	12.5875	2.05739		26.7461	185.165
			L		20.8072	17.1519	3.65533		47.5192	328.979
			U + L		35.4521	29.7394	5.71272		74.2654	514.145
		ii	U		11.1443	8.73061	2.41365		31.3774	217.228
			L		4.4017	3.42355	0.978156		12.716	88.0341
			U + L		15.546	12.1542	3.3918		44.0934	305.262
		iii	U		14.1417	11.3944	2.74733		35.7153	247.26
			L		10.3388	8.59541	1.74341		22.6643	156.907
			U + L		24.4805	19.9898	4.49074		58.3796	404.166
		iv	U		12.7071	10.3913	2.31577		30.105	208.42
			L		16.3904	12.6052	3.78522		49.2079	340.67
			U + L		29.0974	22.9964	6.101		79.313	549.09
	HS	i	U		57.2997	47.7522	9.54753		124.118	859.278
			L		28.2248	25.6516	2.5732		33.4516	231.588
			U + L		85.5245	73.4038	12.1207		157.57	1090.87
		ii	U		54.0499	48.1132	5.9367		77.1771	534.303
			L		24.1242	21.4767	2.64745		34.4169	238.271
			U + L		78.1741	69.5899	8.58415		111.594	772.574
		iii	U		103.962	90.1841	13.7778		179.112	1240
			L		97.5487	87.6269	9.92179		128.983	892.961
			U + L		201.511	177.811	23.6996		308.095	2132.96
		iv	U		174.766	148.593	26.1726		340.243	2355.53
			L		26.4051	23.532	2.87309		37.3502	258.578
			U + L		201.171	172.125	29.0457		377.594	2614.11
	RO	i	U		327.73	284.229	43.5005		565.506	3915.04
			L		120.047	108.405	11.6418		151.344	1047.76
			U + L		447.777	392.635	55.1423		716.85	4962.81
		ii	U		301.065	260.156	40.9097		531.826	3681.87
			L		119.024	102.375	16.6486		216.431	1498.37
			U + L		420.089	362.531	57.5583		748.258	5180.24
		iii	U		337.592	290.618	46.9738		610.659	4227.64
			L		160.379	140.739	19.6402		255.323	1767.62
			U + L		497.971	431.357	66.614		865.982	5995.26
		iv	U		384.381	321.422	62.9597		818.476	5666.37
			L		136.835	120.919	15.9164		206.913	1432.47
			U + L		521.216	442.34	78.876		1025.39	7098.84
	SL	i	U		53.4311	42.9594	10.4717		136.132	942.453
			L		92.2838	78.1206	14.1632		184.122	1274.69
			U + L		145.715	121.08	24.6349		320.254	2217.14
		ii	U		58.4701	49.7762	8.69396		113.022	782.457
			L		226.47	189.775	36.6953		477.039	3302.58
			U + L		284.94	239.551	45.3893		590.061	4085.03
		iii	U		66.3787	58.2594	8.11931		105.551	730.738
			L		78.9382	64.5111	14.4271		187.552	1298.44
			U + L		145.317	122.771	22.5464		293.103	2029.17
		iv	U		131.525	121.625	9.89989		128.699	890.99
			L		189.149	161.423	27.7266		360.445	2495.39
			U + L		320.674	283.047	37.6264		489.144	3386.38
	HK	i	U		385.623	293.539	92.0836		1197.09	8287.53
			L		91.0603	77.5836	13.4767		175.198	1212.91
			U + L		476.683	371.123	105.56		1372.28	9500.43
		ii	U		218.685	159.646	59.039		767.507	5313.51
			L		260.669	229.926	30.7427		399.655	2766.84
			U + L		479.354	389.572	89.7817		1167.16	8080.35
		iii	U		270.28	222.57	47.7095		620.223	4293.85
			L		157.883	133.051	24.8327		322.825	2234.94
			U + L		428.163	355.621	72.5422		943.049	6528.8
